# Supplementary material for: Lipoprotein-Associated Phospholipase A2 Activity as Potential Biomarker of Vascular Dementia
Source: Antioxidants (Basel). 2023 Feb 28;12(3):597. doi: 10.3390/antiox12030597 (PMC10045550; doi:10.3390/antiox12030597)
Supplement: Supplementary file 1 [file antioxidants-12-00597-s001.zip]

Archive with 1 entries (1 files):
- antioxidants-2220926-supplementary.pdf
